# Supplementary material for: Exploring the impact of stress on the electronic structure and optical properties of graphdiyne nanoribbons for advanced optoelectronic applications
Source: Sci Rep. 2024 Mar 13;14:6051. doi: 10.1038/s41598-024-56380-z (PMC10937923; doi:10.1038/s41598-024-56380-z)
Supplement: Supplementary file 1 — Supplementary Information. [file 41598_2024_56380_MOESM1_ESM.zip]

Archive with 17 entries (17 files):
- ╓o│┼╨┼╧ó═╝╞1⁄4/Figure S1.png
- ╓o│┼╨┼╧ó═╝╞1⁄4/Figure S10.png
- ╓o│┼╨┼╧ó═╝╞1⁄4/Figure S11.png
- ╓o│┼╨┼╧ó═╝╞1⁄4/Figure S12.png
- ╓o│┼╨┼╧ó═╝╞1⁄4/Figure S13.png
- ╓o│┼╨┼╧ó═╝╞1⁄4/Figure S2.png
- ╓o│┼╨┼╧ó═╝╞1⁄4/Figure S3.png
- ╓o│┼╨┼╧ó═╝╞1⁄4/Figure S4.png
- ╓o│┼╨┼╧ó═╝╞1⁄4/Figure S5.png
- ╓o│┼╨┼╧ó═╝╞1⁄4/Figure S6.png
- ╓o│┼╨┼╧ó═╝╞1⁄4/Figure S7.png
- ╓o│┼╨┼╧ó═╝╞1⁄4/Figure S8.png
- ╓o│┼╨┼╧ó═╝╞1⁄4/Figure S9.png
- ╓o│┼╨┼╧ó═╝╞1⁄4/Gif S1.gif
- ╓o│┼╨┼╧ó═╝╞1⁄4/Gif S2.gif
- ╓o│┼╨┼╧ó═╝╞1⁄4/Gif S3.gif
- ╓o│┼╨┼╧ó═╝╞1⁄4/Gif S4.gif
